# Supplementary material for: A Latex Metabolite Benefits Plant Fitness under Root Herbivore Attack
Source: PLoS Biol. 2016 Jan 5;14(1):e1002332. doi: 10.1371/journal.pbio.1002332 (PMC4701418; doi:10.1371/journal.pbio.1002332)
Supplement: S1 Data — (XLSX) [file pbio.1002332.s001.xlsx]

## Sheet: Figure1B 
Clone	Mel-mean	TAG(ug/mg)_Control	TAG(ug/mg)_Herb	SumPIE(ug/mg)_Control	SumTritAc(ug/mg)_Control
3.48	0.081	136.227	110.13	57.6018	13.6703
4.26	0.115	106.373	63.1597	36.5449	35.3498
6.56	0.146	89.5175	46.4935	52.7455	26.4324
10.8	0.15	122.955	128.05	60.7959	27.5822
11.4	0.258	76.7978	81.0415	49.2733	20.0009
12.56	0.125	144.758	150.514	63.3903	25.537
12.57	0.139	115.384	77.3279	38.2634	11.9456
15.47	0.31	70.2417	47.8758	55.4621	25.2985
16.14	0.205368	85.4202	63.275	57.6155	31.3738
19.31	0.067	0	0	69.114	29.9888
1.16A	0.16	113.579	81.5251	48.8063	21.3256
16.17A	0.163	0	0	57.4037	27.7725
17.20A	0.235	0	0	66.4294	16.6573
2.2A	0.093	110.74	105.666	49.7112	25.2475
2.8A	0.173348	85.5902	95.4157	37.1086	25.8501
20.3B	0.213	90.657	83.7886	88.1813	22.0936
4.3A	0.192	48.562	34.3928	49.3276	21.9283
8.13A	0.087	103.066	99.3222	32.9433	13.2557
A34	0.237	108.161	47.206	44.2331	19.4246
H72	0.198	65.6314	58.0311	46.5406	26.9648

## Sheet: Figure 2D
Sample Name	Gene Name	Condition Name	Normalized gene expression
WT1	Gas1	Latex	0.05162
WT2	Gas1	Latex	0.09266
WT3	Gas1	Latex	0.05406
WT1	Gas1	Cortex	0.01921
WT2	Gas1	Cortex	0.024
WT3	Gas1	Cortex	0.009418
WT1	Gas1	Entire main root	0.03661
WT2	Gas1	Entire main root	0.09326
WT3	Gas1	Entire main root	0.05638
WT1	Gas2	Latex	0.01211
WT2	Gas2	Latex	0.01376
WT3	Gas2	Latex	0.029
WT1	Gas2	Cortex	0.005643
WT2	Gas2	Cortex	0.0181
WT3	Gas2	Cortex	0.03306
WT1	Gas2	Entire main root	0.006016
WT2	Gas2	Entire main root	0.01147
WT3	Gas2	Entire main root	0.02782

## Sheet: Figure 2E
Gene	Accession	Plant	Silenced	TAG(ug/mg)
GerA	9	3	no	64.051
GerA	9	2	no	77.6677
GerA	9	1	no	77.5458
GerA	15	1	no	57.1464
GerA	15	2	no	79.8449
GerA	15	3	no	56.9604
WT	WT	1	no	95.8461
WT	WT	2	no	45.4634
GerA	1	3	yes	2.99496
GerA	1	2	yes	2.32576
GerA	1	1	yes	2.93422
GerA	16	3	yes	2.45916
GerA	16	2	yes	1.80205
GerA	16	1	yes	3.36701
GerA	12b	1	yes	3.6702
GerA	12b	2	yes	4.0112
GerA	12b	3	yes	1.39331

## Sheet: Figure 3A
Genotype	Silenced	Treat	RelativeMainRootMass	RelativeSideRootMass
RNAi-1	y	Herb	0.840149	1
RNAi-1	y	Herb	0.148699	1
RNAi-1	y	Herb	0.304833	0.959518
RNAi-1	y	Herb	0.509294	0.349398
RNAi-1	y	Herb	0.100372	0.875663
RNAi-1	y	Herb	0.776952	1
RNAi-1	y	Herb	0.624535	0.997108
RNAi-1	y	Herb	0.843866	1
RNAi-1	y	Herb	0.0520446	0.913253
RNAi-1	y	Herb	-0.070632	0.81494
RNAi-1	y	Herb	0.821561	1
RNAi-1	y	Herb	NA	NA
RNAi-12b	y	Herb	0.795591	1
RNAi-12b	y	Herb	0.971944	1
RNAi-12b	y	Herb	-1.25651	-0.891963
RNAi-12b	y	Herb	1	1
RNAi-12b	y	Herb	-0.326653	0.475626
RNAi-12b	y	Herb	0.583166	0.997365
RNAi-12b	y	Herb	0.543086	0.997365
RNAi-12b	y	Herb	0.426854	0.517787
RNAi-12b	y	Herb	-0.346693	0.615283
RNAi-12b	y	Herb	0.635271	0.757576
RNAi-12b	y	Herb	1	1
RNAi-12b	y	Herb	-0.338677	0.335968
RNAi-15	n	Herb	0.300606	0.767684
RNAi-15	n	Herb	-0.431377	0.25242
RNAi-15	n	Herb	-0.802381	0.562174
RNAi-15	n	Herb	-0.802381	0.675354
RNAi-15	n	Herb	-0.687069	0.55175
RNAi-15	n	Herb	-0.108001	0.862993
RNAi-15	n	Herb	0.305619	0.104989
RNAi-15	n	Herb	-0.481512	0.447506
RNAi-15	n	Herb	-0.654481	-0.0305287
RNAi-15	n	Herb	1	1
RNAi-15	n	Herb	-0.0729058	0.858526
RNAi-15	n	Herb	-0.255901	0.77662
RNAi-16	y	Herb	0.496	0.950117
RNAi-16	y	Herb	1	1
RNAi-16	y	Herb	-0.386	-0.0974279
RNAi-16	y	Herb	0.256	0.940764
RNAi-16	y	Herb	0.088	0.943882
RNAi-16	y	Herb	0.64	1
RNAi-16	y	Herb	0.106	0.937646
RNAi-16	y	Herb	-0.098	0.731878
RNAi-16	y	Herb	-0.512	0.647701
RNAi-16	y	Herb	NA	NA
RNAi-16	y	Herb	0.088	0.731878
RNAi-16	y	Herb	-1.844	0.0896337
RNAi-9	n	Herb	0.199637	0.781955
RNAi-9	n	Herb	-0.843013	0.778947
RNAi-9	n	Herb	0.316697	0.84812
RNAi-9	n	Herb	0.15608	0.687218
RNAi-9	n	Herb	-0.184211	0.530827
RNAi-9	n	Herb	0.431034	0.954887
RNAi-9	n	Herb	-0.293103	-0.0992481
RNAi-9	n	Herb	-0.369328	0.506767
RNAi-9	n	Herb	0.558984	0.944361
RNAi-9	n	Herb	-0.200544	0.777444
RNAi-9	n	Herb	0.618875	0.81203
RNAi-9	n	Herb	0.722323	0.726316
WT	n	Herb	-0.186944	0.576241
WT	n	Herb	0.434224	0.818389
WT	n	Herb	1	1
WT	n	Herb	-0.665678	0.619203
WT	n	Herb	-1.12463	0.0294548
WT	n	Herb	0.0702275	-0.245891
WT	n	Herb	1	1
WT	n	Herb	1	1
WT	n	Herb	-0.68546	-0.033035
WT	n	Herb	0.588526	0.996094
WT	n	Herb	0.161227	0.771522
WT	n	Herb	-2.45796	-1.01139
RNAi-1	y	Ctr	NA	NA
RNAi-1	y	Ctr	NA	NA
RNAi-1	y	Ctr	NA	NA
RNAi-1	y	Ctr	NA	NA
RNAi-1	y	Ctr	NA	NA
RNAi-1	y	Ctr	NA	NA
RNAi-1	y	Ctr	NA	NA
RNAi-1	y	Ctr	NA	NA
RNAi-1	y	Ctr	NA	NA
RNAi-1	y	Ctr	NA	NA
RNAi-1	y	Ctr	NA	NA
RNAi-1	y	Ctr	NA	NA
RNAi-12b	y	Ctr	NA	NA
RNAi-12b	y	Ctr	NA	NA
RNAi-12b	y	Ctr	NA	NA
RNAi-12b	y	Ctr	NA	NA
RNAi-12b	y	Ctr	NA	NA
RNAi-12b	y	Ctr	NA	NA
RNAi-12b	y	Ctr	NA	NA
RNAi-12b	y	Ctr	NA	NA
RNAi-12b	y	Ctr	NA	NA
RNAi-12b	y	Ctr	NA	NA
RNAi-12b	y	Ctr	NA	NA
RNAi-12b	y	Ctr	NA	NA
RNAi-15	n	Ctr	NA	NA
RNAi-15	n	Ctr	NA	NA
RNAi-15	n	Ctr	NA	NA
RNAi-15	n	Ctr	NA	NA
RNAi-15	n	Ctr	NA	NA
RNAi-15	n	Ctr	NA	NA
RNAi-15	n	Ctr	NA	NA
RNAi-15	n	Ctr	NA	NA
RNAi-15	n	Ctr	NA	NA
RNAi-15	n	Ctr	NA	NA
RNAi-15	n	Ctr	NA	NA
RNAi-15	n	Ctr	NA	NA
RNAi-16	y	Ctr	NA	NA
RNAi-16	y	Ctr	NA	NA
RNAi-16	y	Ctr	NA	NA
RNAi-16	y	Ctr	NA	NA
RNAi-16	y	Ctr	NA	NA
RNAi-16	y	Ctr	NA	NA
RNAi-16	y	Ctr	NA	NA
RNAi-16	y	Ctr	NA	NA
RNAi-16	y	Ctr	NA	NA
RNAi-16	y	Ctr	NA	NA
RNAi-16	y	Ctr	NA	NA
RNAi-16	y	Ctr	NA	NA
RNAi-9	n	Ctr	NA	NA
RNAi-9	n	Ctr	NA	NA
RNAi-9	n	Ctr	NA	NA
RNAi-9	n	Ctr	NA	NA
RNAi-9	n	Ctr	NA	NA
RNAi-9	n	Ctr	NA	NA
RNAi-9	n	Ctr	NA	NA
RNAi-9	n	Ctr	NA	NA
RNAi-9	n	Ctr	NA	NA
RNAi-9	n	Ctr	NA	NA
RNAi-9	n	Ctr	NA	NA
RNAi-9	n	Ctr	NA	NA
WT	n	Ctr	NA	NA
WT	n	Ctr	NA	NA
WT	n	Ctr	NA	NA
WT	n	Ctr	NA	NA
WT	n	Ctr	NA	NA
WT	n	Ctr	NA	NA
WT	n	Ctr	NA	NA
WT	n	Ctr	NA	NA
WT	n	Ctr	NA	NA
WT	n	Ctr	NA	NA
WT	n	Ctr	NA	NA
WT	n	Ctr	NA	NA

## Sheet: Figure 3B(topPanel),3C
Beaker	silenced	non-silenced	MassSilenced	MassNonSil	Choice_3h	MassLossSilenced(g)	MassLossNonSil(g)
1	1	WT	4.678	4.253	S	0.87014	-0.74424
2	1	WT	4.26	5.133	N	0.95002	0.25562
3	1	WT	4.764	3.858	S	0.7533	-0.04206
4	1	9	5.178	3.796	N	0.97368	-0.353
5	1	9	3.187	3.97	S	0.66072	-0.62156
6	1	9	2.958	4.378		0.62534	-0.42562
7	1	15	5.664	4.415	S	1.21074	-0.21344
8	1	15	1.946	4.559		0.58144	-0.45668
9	1	15	4.615	4.574	S	1.12984	-0.62608
10	12b	WT	5.641	2.842	S	3.18848	-3.07724
11	12b	WT	4.507	3.308	S	0.19204	0.19164
12	12b	WT	4.819	7.09	S	0.27354	0.636
13	12b	9	7.577	3.991	N	-0.1678	-0.2041
14	12b	9	3.978	3.35	S	0.25312	-0.71602
15	12b	9	5.125	3.745	N	0.06322	0.2414
16	12b	15	5.944	4.505		-0.03056	-0.55678
17	12b	15	5.1	3.644	S	-0.27526	-0.15464
18	12b	15	4.409	4.519	S	-0.40384	0.01964
19	16	WT	3.734	4.344	S	0.57154	0.0106
20	16	WT	2.62	4.378	S	0.46252	0.92972
21	16	WT	3.045	3.663		0.4634	0.38068
22	16	9	7.477	4.465	S	-0.4522	0.19614
23	16	9	5.858	4.064	S	-0.0428	-0.25096
24	16	9	4.476	4.785	N	0.06884	0.85728
25	16	15	5.78	5.865	N	-0.27754	-0.80106
26	16	15	5.486	2.965	S	-0.12898	0.09758
27	16	15	4.621	2.225	S	0.41668	0.12284
28	1	WT	6.258	3.809	N	2.73596	1.31038
29	1	WT	4.313	3.009	S	0.4867	-0.78042
30	1	WT	6.182	8.069		1.04646	1.44904
31	1	9	5.141	5.24		0.07	1.49668
32	1	9	4.34	3.766		-0.38986	0.38226
33	1	9	3.863	3.364		-0.41508	0.07246
34	1	15	5.453	5.336	S	-0.8166	1.6019
35	1	15	3.755	6.045	S	-0.65216	0.43002
36	1	15	4.376	4.001		0.9185	1.11514
37	12b	WT	7.283	8.827		-3.65192	1.0361
38	12b	WT	6.536	5.166	S	0.88414	1.55176
39	12b	WT	4.618	7.332	S	0.39524	1.12694
40	12b	9	3.766	3.189	N	0.37304	0.31236
41	12b	9	6.137	4.381	N	1.4348	-0.19212
42	12b	9	3.592	4.341	N	1.0104	0.34874
43	12b	15	6.927	4.28	S	0.27016	-0.2839
44	12b	15	6.575	5.76		1.5501	-0.51882
45	12b	15	6.856	3.896		-0.7044	0.18956
46	16	WT	5.418	5.563	N	0.35622	1.58918
47	16	WT	6.447	4.276	S	-0.49566	1.65752
48	16	WT	4.676	2.593	S	0.066	0.82276
49	16	9	2.954	3.596	S	0.61212	1.1527
50	16	9	2.102	3.289	S	-0.4335	1.17762
51	16	9	3.451	2.37	S	1.4226	-0.59884
52	16	15	5.527	6.433	N	1.11062	0.72582
53	16	15	0.862	2.518		-0.9359	1.98324
54	16	15	1.631	3.626		-1.02436	2.34442
55	1	WT	2.382	2.908		0.9068	0.29874
56	1	WT	3.684	2.45	S	2.35632	-0.3621
57	1	WT	1.351	1.461		0.6134	0.68652
58	1	9	3.629	1.931		2.20912	-1.39742
59	1	9	4.028	2.425	N	2.16556	-3.1992
60	1	9	3.584	3.632		-0.48202	0.70004
61	1	15	6.393	4.232	N	2.55748	-4.45324
62	1	15	2.49	3.405		-0.40508	1.35816
63	1	15	3.089	4.398		-0.51602	0.4795
64	12b	WT	5.021	2.198		3.99758	-3.89642
65	12b	WT	5.855	2.281	S	4.2415	-3.85952
66	12b	WT	6.123	4.598	N	0.87682	1.0022
67	12b	9	8.235	5.277		1.5044	-0.00606
68	12b	9	8.133	4.837		0.7109	-0.06804
69	12b	9	4.855	3.46	S	1.55424	0.50038
70	12b	15	7.417	4.547	N	-0.5583	0.13984
71	12b	15	8.775	3.46	S	1.45432	0.90606
72	12b	15	6.737	2.84	S	1.58302	0.75628
73	16	WT	4.533	6.193	S	1.26912	0.49504
74	16	WT	4.886	7.33	S	1.4746	0.45188
75	16	WT	4.53	2.056		1.24768	0.66378
76	16	9	3.801	3.839	N	1.07188	0.612
77	16	9	6.787	4.168	N	1.93728	0.71972
78	16	9	4.882	2.554		1.08336	0.70078
79	16	15	5.559	3.135	N	1.25326	0.81156
80	16	15	5.498	3.963	S	0.43622	1.4275
81	16	15	3.994	1.844		0.68402	0.98654

## Sheet: Figure 3B(lowerPanel)
Nr	Silenced	Non-Silenced	Time	Choice
1	1	9	03:00:00	S
2	1	9	03:00:00	NS
3	1	9	03:00:00	S
4	1	14	03:00:00	NS
5	1	14	03:00:00	NA
6	1	14	03:00:00	S
7	1	15	03:00:00	NS
8	1	15	03:00:00	NA
9	1	15	03:00:00	S
10	12b	9	03:00:00	NS
11	12b	9	03:00:00	NA
12	12b	9	03:00:00	S
13	12b	14	03:00:00	S
14	12b	14	03:00:00	NA
15	12b	14	03:00:00	S
16	12b	15	03:00:00	S
17	12b	15	03:00:00	NA
18	12b	15	03:00:00	NA
19	16	9	03:00:00	S
20	16	9	03:00:00	NA
21	16	9	03:00:00	S
22	16	14	03:00:00	NA
23	16	14	03:00:00	NA
24	16	14	03:00:00	S
25	16	15	03:00:00	S
26	16	15	03:00:00	NA
27	16	15	03:00:00	NA
28	1	9	03:00:00	S
29	1	9	03:00:00	NS
30	1	9	03:00:00	NA
31	1	14	03:00:00	NA
32	1	14	03:00:00	S
33	1	14	03:00:00	NA
34	1	15	03:00:00	S
35	1	15	03:00:00	S
36	1	15	03:00:00	S
37	12b	9	03:00:00	NA
38	12b	9	03:00:00	NA
39	12b	9	03:00:00	S
40	12b	14	03:00:00	NA
41	12b	14	03:00:00	S
42	12b	14	03:00:00	S
43	12b	15	03:00:00	NA
44	12b	15	03:00:00	NA
45	12b	15	03:00:00	NA
46	16	9	03:00:00	S
47	16	9	03:00:00	NS
48	16	9	03:00:00	S
49	16	14	03:00:00	NA
50	16	14	03:00:00	NA
51	16	14	03:00:00	S
52	16	15	03:00:00	NS
53	16	15	03:00:00	NA
54	16	15	03:00:00	NA
55	1	15	03:00:00	S
56	1	15	03:00:00	NA
57	1	15	03:00:00	NA
58	1	15	03:00:00	NA
59	1	15	03:00:00	NS
65	12b	9	03:00:00	NA
66	12b	9	03:00:00	NS
76	16	14	03:00:00	NA
77	16	14	03:00:00	NA
78	16	14	03:00:00	S

## Sheet: Figure 4A
samplenames	Plant	Tissue	TAG(ug/mg)
MR-1	1	MR	0.717999
SR-1	1	SR	0.219938
Leaf-1	1	Leaf	0.38054
Latex-1	1	Latex	82.0747
MR-2	2	MR	0.534784
SR-2	2	SR	0.142014
Leaf-2	2	Leaf	0.42719
Latex-2	2	Latex	95.6718
MR-3	3	MR	0.740124
SR-3	3	SR	0.122123
Leaf-3	3	Leaf	0.235768
Latex-3	3	Latex	54.403

## Sheet: Figure 4B
Sample	Concentration	Treatment	Food Mass Consumed (mg)
C1-1	3 mg/uL	TAG	114.47
C1-2	3 mg/uL	TAG	209.12
C1-3	3 mg/uL	TAG	116.66
C1-4	3 mg/uL	TAG	135.2
C1-5	3 mg/uL	TAG	139.24
C1-6	3 mg/uL	TAG	123.55
C1-7	3 mg/uL	TAG	31.83
C1-8	3 mg/uL	TAG	128.76
C1-9	3 mg/uL	TAG	224.21
C1-10	3 mg/uL	TAG	211.3
C1-11	3 mg/uL	TAG	97.87
C1-12	3 mg/uL	TAG	185.88
C1-13	3 mg/uL	TAG	300.05
C1-14	3 mg/uL	TAG	300.09
C1-15	3 mg/uL	TAG	33.34
C4-1	H2O	H2O	15.13
C4-2	H2O	H2O	89.67
C4-3	H2O	H2O	187.35
C4-4	H2O	H2O	216.31
C4-5	H2O	H2O	197.21
C4-6	H2O	H2O	10.42
C4-7	H2O	H2O	257.05
C4-8	H2O	H2O	190.15
C4-9	H2O	H2O	300.12
C4-10	H2O	H2O	123.05
C4-11	H2O	H2O	161.28
C4-12	H2O	H2O	222.43
C4-13	H2O	H2O	280.01
C4-14	H2O	H2O	277.04
C4-15	H2O	H2O	300

## Sheet: Figure 5A
Clone	RelLeafGrowth	date	TAG(ug/mg)
1.16A	0.998999	June	118.004
10.8	1.01844	June	126.61
11.4	1.0207	June	84.247
12.57	0.970261	June	119.661
15.47	1.05355	June	78.2299
16.14	1.14421	June	92.1607
18.46	1.03173	June	NA
2.2A	0.989367	June	115.399
2.8A	0.998801	June	92.3167
20.3B	0.930214	June	96.967
3.48	0.969691	June	138.791
4.26	0.943095	June	111.391
4.3A	1.00307	June	58.3322
6.56	0.960585	June	95.9211
8.13A	1.07449	June	108.356
A34	0.927273	June	113.032
H72	0.980151	June	73.9985
1.16A	1.12764	July	118.004
10.8	0.947014	July	126.61
11.4	0.965554	July	84.247
12.57	1.09948	July	119.661
15.47	0.950846	July	78.2299
16.14	0.5879	July	92.1607
18.46	1.03585	July	NA
2.2A	1.13284	July	115.399
2.8A	0.829328	July	92.3167
20.3B	1.2624	July	96.967
3.48	0.795926	July	138.791
4.26	0.933723	July	111.391
4.3A	0.965475	July	58.3322
6.56	0.966744	July	95.9211
8.13A	0.998408	July	108.356
A34	1.05428	July	113.032
H72	1.10317	July	73.9985
1.16A	0.96455	Aug	118.004
10.8	0.75446	Aug	126.61
11.4	0.716013	Aug	84.247
12.57	0.773939	Aug	119.661
15.47	0.770111	Aug	78.2299
16.14	0.736613	Aug	92.1607
18.46	0.720298	Aug	NA
2.2A	0.813251	Aug	115.399
2.8A	0.726492	Aug	92.3167
20.3B	0.882805	Aug	96.967
3.48	0.727406	Aug	138.791
4.26	0.801822	Aug	111.391
4.3A	0.70309	Aug	58.3322
6.56	0.697293	Aug	95.9211
8.13A	0.782371	Aug	108.356
A34	0.838157	Aug	113.032
H72	0.623224	Aug	73.9985
1.16A	0.787986	Sept	118.004
10.8	0.7581	Sept	126.61
11.4	0.618553	Sept	84.247
12.57	0.755177	Sept	119.661
15.47	0.635672	Sept	78.2299
16.14	0.615592	Sept	92.1607
18.46	0.660794	Sept	NA
2.2A	0.795017	Sept	115.399
2.8A	0.639483	Sept	92.3167
20.3B	0.796755	Sept	96.967
3.48	0.658484	Sept	138.791
4.26	0.677527	Sept	111.391
4.3A	0.623044	Sept	58.3322
6.56	0.658646	Sept	95.9211
8.13A	0.678182	Sept	108.356
A34	0.696373	Sept	113.032
H72	0.547538	Sept	73.9985

## Sheet: Fig 5B
Clone	RelNrFlowersMarch	TAG(ug/mg)	TotPIE(ug/mg)	TotTritAc(ug/mg)	RelNrFlowersEndFloweringSeason
1.16A	1.31111	118.004	138.062	21.3255	1.15345
10.8	NA	126.61	146.825	27.5822	1.17103
11.4	0.2	84.247	107.593	20.0009	0.797183
12.57	NA	119.661	157.338	11.9456	0.997654
15.47	NA	78.2299	143.766	25.2985	0.934426
16.14	NA	92.1607	148.894	31.3738	0.941379
18.46	0	NA	NA	25.5728	1.0553
2.2A	1.125	115.399	187.639	25.2475	1.1
2.8A	0.57377	92.3167	169.216	25.8501	0.933532
20.3B	NA	96.967	209.678	22.0936	1.19853
3.48	2.5	138.791	136.807	13.6703	0.808594
4.26	NA	111.391	40.2505	35.3498	0.854489
4.3A	0	58.3322	155.531	21.9283	0.940171
6.56	0.598039	95.9211	116.603	26.4324	0.879279
8.13A	0.619048	108.356	80.1775	13.2557	0.799465
A34	0	113.032	96.9917	19.4246	0.839378
H72	NA	73.9985	150.817	26.9648	0.741379

[truncated: 20 more sheets: Figs S1-S3, Fig S4, Fig S5, Fig S7, Fig S8, Fig S9, Fig S10, Fig S11, Fig S12, Fig S13, Fig S14, Fig S15, Fig S16, Fig S17, Fig S19, Fig S20, Fig S21, Fig S22, Tables S2, S3, Tables S5, S6]
